# Supplementary material for: Comparative Genomics and Phylogenomics of Hemotrophic Mycoplasmas
Source: PLoS One. 2014 Mar 18;9(3):e91445. doi: 10.1371/journal.pone.0091445 (PMC3958358; doi:10.1371/journal.pone.0091445)
Supplement: Table S6 — Estimates of Evolutionary Divergence between Sequences. (XLS) [file pone.0091445.s016.xls]

## Sheet: MatrixOutput
HF1
MHC	0.00434785
MSU	0.205261	0.207279
WEN	0.19261	0.198616	0.0853867
MHLP	0.192269	0.19029	0.0804774	0.0638501
MHM	0.202577	0.201573	0.0978658	0.0847032	0.0692639
MPN	0.236095	0.231876	0.278942	0.273775	0.266609	0.256939
MGA	0.237463	0.235338	0.262096	0.259234	0.259436	0.249664	0.0823206
MG	0.229779	0.225613	0.278942	0.276035	0.273298	0.260426	0.0138656	0.0814123
UUR10	0.250939	0.24771	0.299058	0.273742	0.288997	0.278232	0.151812	0.132232	0.156438
UPA3	0.253103	0.24986	0.302571	0.274861	0.293643	0.282762	0.148143	0.132147	0.152734	0.00579873
MYPE	0.244467	0.243384	0.281625	0.271059	0.27419	0.26309	0.137061	0.129346	0.134356	0.134929	0.134929
ACL	0.343254	0.344484	0.333782	0.318193	0.324672	0.316046	0.242301	0.234559	0.246451	0.241225	0.243175	0.231545
MSB	0.297862	0.29671	0.325535	0.31152	0.310806	0.299837	0.229687	0.211079	0.230733	0.22297	0.226929	0.221945	0.188582
MCAP	0.29671	0.29556	0.323136	0.309161	0.309633	0.298684	0.229687	0.211079	0.230733	0.22297	0.226929	0.221945	0.188582	0.00144509
MSC	0.29671	0.29556	0.325535	0.313639	0.31058	0.301929	0.232645	0.213963	0.232645	0.223997	0.227962	0.22297	0.187621	0.0050704	0.0050704
MPUT	0.303782	0.302615	0.31849	0.305528	0.310692	0.3032	0.235708	0.215921	0.236764	0.222893	0.226851	0.228043	0.191642	0.0160985	0.0160985	0.018334
MFL	0.300525	0.298205	0.3159	0.305301	0.308136	0.302762	0.223208	0.202789	0.224237	0.229794	0.228608	0.230992	0.193363	0.040134	0.040134	0.0416784	0.0370476
MYM	0.363584	0.359723	0.351568	0.332986	0.340224	0.329814	0.269512	0.261412	0.267501	0.263885	0.266083	0.248601	0.22546	0.201381	0.202371	0.206351	0.202179	0.213168
MHP	0.33962	0.335939	0.365852	0.368982	0.360053	0.354031	0.294291	0.283204	0.293379	0.277896	0.283546	0.286729	0.251472	0.226389	0.227426	0.229507	0.23133	0.243147	0.0717088
MCJ	0.347613	0.343891	0.371835	0.36019	0.36913	0.356677	0.283898	0.275236	0.286163	0.256177	0.259424	0.28343	0.242199	0.211152	0.212159	0.216208	0.210944	0.231243	0.0534677	0.0512003
MMOB	0.340885	0.342141	0.342027	0.326021	0.331798	0.323861	0.249761	0.250062	0.253207	0.23613	0.240166	0.23613	0.23017	0.201866	0.200871	0.203862	0.201651	0.20494	0.106128	0.130242	0.123167
MHO	0.337318	0.332392	0.337265	0.326878	0.337748	0.326136	0.236761	0.23316	0.239025	0.253589	0.25251	0.239744	0.215149	0.201409	0.200409	0.205261	0.195364	0.201018	0.0977816	0.14146	0.12432	0.118678
MYPU	0.346505	0.342787	0.364053	0.342892	0.346826	0.333633	0.256991	0.251713	0.252866	0.256453	0.259518	0.250897	0.228711	0.215268	0.214254	0.214254	0.213024	0.223048	0.102143	0.137659	0.128914	0.134212	0.105065
MS53	0.352763	0.35025	0.346578	0.343378	0.348588	0.336052	0.263135	0.243397	0.255746	0.260417	0.264591	0.249504	0.239776	0.202547	0.201568	0.203527	0.202404	0.209395	0.0999539	0.132882	0.124104	0.131372	0.11652	0.117978
MCRO	0.353506	0.348462	0.367994	0.352912	0.352912	0.336407	0.278484	0.256655	0.285029	0.268323	0.272538	0.258723	0.240627	0.200206	0.199223	0.199223	0.197095	0.211081	0.119418	0.147043	0.128195	0.131982	0.107681	0.113331	0.0755734
MFE	0.348909	0.343896	0.357269	0.353316	0.346826	0.335073	0.255372	0.237727	0.254479	0.247541	0.251632	0.244373	0.233273	0.218166	0.217148	0.219187	0.216925	0.224576	0.120519	0.157508	0.141661	0.126998	0.115642	0.117885	0.0878183	0.0916955
MBOVPG45	0.353055	0.353055	0.348329	0.339464	0.344118	0.330028	0.262989	0.237727	0.262096	0.256991	0.26114	0.248601	0.238092	0.207817	0.206823	0.209811	0.206646	0.216057	0.115181	0.15081	0.13251	0.127558	0.11389	0.115181	0.082764	0.0868161	0.0378395
MAG	0.357978	0.357978	0.350677	0.344238	0.348925	0.332318	0.263985	0.240795	0.26309	0.260144	0.264313	0.251713	0.241121	0.210747	0.209748	0.212751	0.209566	0.218015	0.118628	0.154472	0.135152	0.129292	0.117347	0.117754	0.0860481	0.0909558	0.0393373	0.00434194
ATP	0.326614	0.327819	0.310904	0.296916	0.311316	0.308464	0.240401	0.235123	0.240401	0.255465	0.257632	0.247785	0.120929	0.19691	0.19691	0.195792	0.19868	0.201651	0.238311	0.256055	0.247332	0.239378	0.231417	0.246562	0.239208	0.243474	0.257442	0.242499	0.245583
PAA	0.334718	0.335939	0.319761	0.312815	0.332668	0.31849	0.247235	0.243103	0.247385	0.251472	0.252537	0.25682	0.123441	0.213095	0.213095	0.213962	0.214033	0.210009	0.246329	0.252324	0.250089	0.244049	0.23412	0.250729	0.258483	0.263047	0.262789	0.258248	0.262501	0.0718884
PAM	0.333374	0.334591	0.319659	0.314106	0.330111	0.319561	0.235055	0.235891	0.235192	0.248849	0.247785	0.247462	0.114988	0.203569	0.203569	0.204426	0.201513	0.199535	0.240109	0.249197	0.246976	0.235877	0.222818	0.243397	0.249128	0.249349	0.252054	0.247621	0.251796	0.0662127	0.0220133
MCYN	0.355586	0.350536	0.360782	0.351795	0.346103	0.331996	0.280623	0.257648	0.275236	0.274124	0.277469	0.257897	0.249972	0.21256	0.21156	0.21156	0.210388	0.219548	0.108501	0.138572	0.128674	0.134867	0.118075	0.099175	0.0478839	0.0579872	0.0852495	0.0777789	0.081031	0.243552	0.259718	0.250333
MARTH	0.34017	0.335244	0.342892	0.342149	0.343132	0.329505	0.233952	0.223997	0.236216	0.253589	0.25251	0.240633	0.217932	0.203415	0.202411	0.206269	0.201328	0.200023	0.102821	0.142242	0.129572	0.12403	0.026516	0.10678	0.115542	0.113841	0.11389	0.119273	0.120989	0.232991	0.230524	0.21935	0.124157
BSUB	0.348758	0.344999	0.363014	0.345145	0.365843	0.353055	0.280519	0.266406	0.280519	0.28256	0.284815	0.264557	0.216985	0.18947	0.18947	0.190447	0.187455	0.193895	0.242821	0.260703	0.249108	0.240079	0.229716	0.231338	0.23045	0.222075	0.241449	0.23017	0.234227	0.219977	0.222262	0.217395	0.227653	0.22253
Table S6. Estimates of Evolutionary Divergence between Sequences.
The number of base substitutions per site from between sequences are
shown. Analyses were conducted using the Kimura 2-parameter model.
The analysis involved 35 nucleotide sequences. All positions containing
gaps and missing data were eliminated. There were a total of 1386
positions in the final dataset. Evolutionary analyses were conducted in
MEGA5.

## Sheet: Caption
Table. Estimates of Evolutionary Divergence between Sequences
The number of base substitutions per site from between sequences are shown. Analyses were conducted using the Kimura 2-parameter model [1]. The analysis involved 35 nucleotide sequences. All positions containing gaps and missing data were eliminated. There were a total of 1386 positions in the final dataset. Evolutionary analyses were conducted in MEGA5 [2].
1. Kimura M. (1980). A simple method for estimating evolutionary rate of base substitutions through comparative studies of nucleotide sequences. Journal of Molecular Evolution 16:111-120.
2. Tamura K., Peterson D., Peterson N., Stecher G., Nei M., and Kumar S. (2011). MEGA5: Molecular Evolutionary Genetics Analysis using Maximum Likelihood, Evolutionary Distance, and Maximum Parsimony Methods. Molecular Biology and Evolution (In Press).
Disclaimer: Although utmost care has been taken to ensure the correctness of the caption, the caption text is provided "as is" without any warranty of any kind. Authors advise the user to carefully check the caption prior to its use for any purpose and report any errors or problems to the authors immediately (www.megasoftware.net). In no event shall the authors and their employers be liable for a…
